# Supplementary material for: Rotation Estimation: A Closed-Form Solution Using Spherical Moments
Source: Sensors (Basel). 2019 Nov 14;19(22):4958. doi: 10.3390/s19224958 (PMC6891670; doi:10.3390/s19224958)
Supplement: Supplementary file 1 [file sensors-19-04958-s001.zip]

Archive with 1 entries (1 files):
- sensors-618270-supplementary.mp4
